# Supplementary material for: Transcriptomic and proteomic data provide new insights into cold-treated potato tubers with T- and D-type cytoplasm
Source: Planta. 2022 Apr 5;255(5):97. doi: 10.1007/s00425-022-03879-2 (PMC8983635; doi:10.1007/s00425-022-03879-2)
Supplement: Supplementary file 2 — Supplementary file2 (XLSX 13 KB) [file 425_2022_3879_MOESM2_ESM.xlsx]

## Sheet: Arkusz1
Supplementary Table S1. Quality Control from Trimmomatic software for paired-end samples A4, B4, E4 and F4 used in the RNA-seq experiments
Bulk*	A4						B4
Repetition	I		II		III		I		II		III
Paired-end	1	1’	2	2’	3	3'	1	1’	2	2’	3	3'
Total sequences	31582460	31582460	31081795	31081795	31352246	31352246	30810784	30810784	31179565	31179565	30604792	30604792
%GC	45	45	44	44	44	44	44	44	44	44	43	43
%AT	55	55	56	56	56	56	56	56	56	56	57	57
%Q20	100	100	100	100	100	100	100	100	100	100	100	100
%Q30	89.47	86.91	90.67	89.88	90.22	87.49	90.43	88.62	90.17	87.4	91.15	88.55
	E4						F4
Repetition	I		II		III		I		II		III
Paired-end	1	1’	2	2’	3	3'	1	1’	2	2’	3	3'
Total sequences	31184503	31184503	30205562	30205562	30823906	30823906	31685846	31685846	30409032	30409032	31712374	31712374
%GC	43	43	49	49	44	44	44	44	45	45	46	46
%AT	57	57	51	51	56	56	56	56	55	55	54	54
%Q20	100	100	100	100	100	100	100	100	100	100	100	100
%Q30	93.33	90.85	93.27	89.94	92.88	89.93	92.23	89.50	92.10	88.33	91.85	87.72
*Bulks in GEO database (accession GSE184141) are named as follow: 4AI, 4AII, 4AIII=4A; 4BI, 4BII, 4BIII=4B; 4EI, 4EII, 4EIII=4E; 4FI, 4FII, 4FIII=4F
Total Sequences - A count of the total number of sequences processed.
Sequence length - Provides the length of the shortest and longest sequence in the set.
%GC - The overall %GC of all bases in all sequences.
%AT - The overall %AT of all bases in all sequences.
%Q20 - Ratio of bases that have phred quality score of over 20.
%Q30 - Ratio of bases that have phred quality score of over 30.
