# Supplementary material for: Transcriptomic and proteomic data provide new insights into cold-treated potato tubers with T- and D-type cytoplasm
Source: Planta. 2022 Apr 5;255(5):97. doi: 10.1007/s00425-022-03879-2 (PMC8983635; doi:10.1007/s00425-022-03879-2)
Supplement: Supplementary file 4 — Supplementary file4 (XLSX 17 KB) [file 425_2022_3879_MOESM4_ESM.xlsx]

## Sheet: Arkusz1
Supplementary Table S3. All significant DEGs recognized in comparison of B4 vs. A4 (population T) and F4 vs. E4 (population D)
No.	Gene	log2_Estimated_FoldChange	FDR_adjusted_p_value	Blastx_full_name	Blastp_full_name
B4 vs. A4
1	LOC107058116	10.75	0.00148296	Putative calciumtransporting ATPase 13, plasma membranetype	Putative calciumtransporting ATPase 13, plasma membranetype
2	LOC102587258	3.83	0.000615342	Calciumbinding allergen Ole e 8	Calciumbinding allergen Ole e 8
3	LOC102592421	3.44	0	Metalloendoproteinase 3MMP {ECO:0000303|PubMed:10574937}	Metalloendoproteinase 3MMP {ECO:0000303|PubMed:10574937}
4	LOC102586420	3.41	0.000355088	Dehydrationresponsive elementbinding protein 3	Dehydrationresponsive elementbinding protein 3
5	LOC102577806	3.19	0.0414983	Betaamylase 3, chloroplastic	Betaamylase 3, chloroplastic
6	LOC107062125	3.17	0.0174327	pEARLI1like lipid transfer protein 3	pEARLI1like lipid transfer protein 2
7	LOC102594756	2.87	0.0103493	pEARLI1like lipid transfer protein 1	36.4 kDa prolinerich protein
8	LOC102601547	2.69	0.0025655	Ethyleneresponsive transcription factor ERF025	Ethyleneresponsive transcription factor ERF025
9	LOC102605338	2.41	0.0102093	Ethyleneresponsive transcription factor ERF025	Ethyleneresponsive transcription factor ERF025
10	LOC102600563	2.39	0.0200184	Lascorbate oxidase homolog
11	LOC102581894	2.39	0.0238249	Monocopper oxidaselike protein SKU5
12	LOC102598886	2.37	0.00320633	Lysinerich arabinogalactan protein 18	Lysinerich arabinogalactan protein 17
13	LOC102585755	2.35	0.0108845	Dehydrationresponsive elementbinding protein 1F	Dehydrationresponsive elementbinding protein 1D
14	LOC102601260	2.22	0.00128341	BUD13 homolog	Galaxin2 {ECO:0000303|PubMed:23765379}
15	LOC102593728	2.15	0.0113677	Probable linoleate 9Slipoxygenase 5	Probable linoleate 9Slipoxygenase 5
16	LOC102585650	2.14	0.00159441	Receptorlike kinase TMK3 {ECO:0000303|PubMed:23613767}	Receptorlike kinase TMK3 {ECO:0000303|PubMed:23613767}
17	LOC102600693	2.11	0.0436182	Putative calciumtransporting ATPase 13, plasma membranetype	Putative calciumtransporting ATPase 13, plasma membranetype
18	LOC102599523	2.04	0.00414128		Cathepsin E
19	LOC102586786	1.95	0.0103493	Nodulinrelated protein 1 {ECO:0000303|PubMed:20016941}	Nodulinrelated protein 1 {ECO:0000303|PubMed:20016941}
20	LOC102598743	1.79	0.0436182	Leucinerich repeat extensinlike protein 4	Leucinerich repeat extensinlike protein 4
21	LOC102587138	1.72	0.0174327	Protein SPIRAL1like 2
22	LOC102585588	1.71	0.0444512	Lascorbate oxidase homolog
23	LOC102593776	1.52	0.0102093	Probable GTPbinding protein OBGM, mitochondrial	Probable GTPbinding protein OBGM, mitochondrial
24	LOC102589637	1.5	0.0148439
25	LOC102596910	1.47	0.0148439	Protein PAT1 homolog 1 {ECO:0000305}	Protein PAT1 homolog 1 {ECO:0000305}
26	LOC102600881	1.46	0.00501338	Chaperone protein dnaJ 11, chloroplastic	Chaperone protein dnaJ 11, chloroplastic
27	LOC102590290	1.42	0.0260587	CSC1like protein ERD4	CSC1like protein ERD4 {ECO:0000305}
28	LOC102604582	1.31	0.048658	Aspartic protease inhibitor 5	Aspartic protease inhibitor 5
29	LOC102595383	1.61	0.00501338	Homocysteine Smethyltransferase 3
30	LOC102604256	1.61	0.0143771	Aspartic protease inhibitor 8	Aspartic protease inhibitor 8
31	LOC102592143	1.69	0.0146738
32	LOC102592236	1.73	0.00835385	Protein A51
33	ADH1	1.87	0.0436182	Alcohol dehydrogenase 2
34	LOC102601381	-2.04	0.034	Probable inactive patatin3Kuras 1
35	LOC102605260	-2.07	0.0174327	Patatin13
36	LOC102589432	-2.12	0.00199892	Putative late blight resistance protein homolog R1B23	Late blight resistance protein R1A
37	LOC102586248	-2.13	0.00991463	Protein RSI1
38	LOC102583050	-2.19	7.68017e-05	Uncharacterized oxidoreductase Rv0769
39	LOC102595780	-2.21	0.00600829	Woundinduced basic protein
40	LOC102598955	-2.26	0.0148439	Phospholipase A1IIdelta	Phospholipase A1IIdelta
41	LOC102603811	-2.43	0.0103493	ATPdependent zinc metalloprotease FTSH 6, chloroplastic	ATPdependent zinc metalloprotease FTSH 6, chloroplastic
42	LOC102602628	-2.46	0.0393331	E3 ubiquitinprotein ligase MPSR1 {ECO:0000305}	E3 ubiquitinprotein ligase MPSR1 {ECO:0000305}
43	LOC102586828	-2.48	0.00600877	Cell wall / vacuolar inhibitor of fructosidase 1	Cell wall / vacuolar inhibitor of fructosidase 1
44	LOC102589723	-2.53	0.0200184	18.2 kDa class I heat shock protein	18.2 kDa class I heat shock protein
45	LOC102596508	-2.55	0.0148439	Temperatureinduced lipocalin1 {ECO:0000303|PubMed:18671872}	Temperatureinduced lipocalin1 {ECO:0000303|PubMed:18671872}
46	LOC102604381	-2.57	0.00501338	ATPase expression protein 2, mitochondrial
47	LOC102596945	-2.71	0.0102093		Octanoyltransferase {ECO:0000255|HAMAPRule:MF_00013}
48	LOC102601889	-2.86	0.0346592	G2specific protein kinase nim1
49	LOC102602095	-2.9	0.0103493	Carboxymethylenebutenolidase homolog
50	LOC102578969	-3.15	0.00259693	26.5 kDa heat shock protein, mitochondrial	26.5 kDa heat shock protein, mitochondrial
51	LOC102577542	-3.26	0	1aminocyclopropane1carboxylate oxidase 1	1aminocyclopropane1carboxylate oxidase 1
52	LOC102578786	-3.28	0.0174327	17.6 kDa class I heat shock protein	Small subunit processome component 20 homolog
53	LOC102589396	-3.31	0.0025655	17.4 kDa class I heat shock protein	18.2 kDa class I heat shock protein
54	LOC102601494	-3.4	0.0314132	22.7 kDa class IV heat shock protein	Myotubularinrelated protein 10
55	LOC102590753	-3.55	0.0295959	Putative late blight resistance protein homolog R1A6	Putative late blight resistance protein homolog R1C3
56	LOC102603518	-3.59	0.00159441	22.7 kDa class IV heat shock protein	22.7 kDa class IV heat shock protein
57	LOC102581269	-3.65	0.00501338	Proteinase inhibitor type2 CEVI57	Proteinase inhibitor type2 CEVI57
58	LOC102577463	-3.7	0.00282416	Naringenin,2oxoglutarate 3dioxygenase	Naringenin,2oxoglutarate 3dioxygenase
59	LOC102599091	-4.24	0.00104027	Verylongchain aldehyde decarbonylase GL15 {ECO:0000305}
60	LOC102591853	-4.88	0.000173321	Small heat shock protein, chloroplastic	Small heat shock protein, chloroplastic
61	LOC107059978	-5.09	0.0414983		Integrase
62	LOC102602963	-7.06	0.0103578	Protein PROTON GRADIENT REGULATION 5, chloroplastic
63	LOC102596598	-7.53	0.00441086	Acylphosphatase	Pentafunctional AROM polypeptide {ECO:0000255|HAMAPRule:MF_03143}
F4 vs. E4
1	LOC102585245	7.07	0.014714	Two-component response regulator ARR15
2	LOC102599039	4.19	0.00445829	ATPdependent zinc metalloprotease FtsH {ECO:0000255|HAMAPRule:MF_01458}	ATPdependent zinc metalloprotease FtsH {ECO:0000255|HAMAPRule:MF_01458}
3	LOC107061761	4.09	0.0333389	Telomere repeatbinding factor 1
4	LOC102591018	3.29	0.00929089	Ethyleneresponsive transcription factor ERF012	Ethyleneresponsive transcription factor ERF012
5	LOC102601716	3.2	0.0203228	Zerumbone synthase	Zerumbone synthase
6	LOC102596122	2.5	0.0181593	Linoleate 13Slipoxygenase 21, chloroplastic	Linoleate 13Slipoxygenase 21, chloroplastic
7	LOC102604056	1.72	0.0203228	Cytochrome P450 83B1 {ECO:0000303|PubMed:11114200, ECO:0000303|PubMed:9808718}	Cytochrome P450 83B1 {ECO:0000303|PubMed:11114200, ECO:0000303|PubMed:9808718}
8	LOC102589140	1.49	0.014714	Pyruvate, phosphate dikinase	Pyruvate, phosphate dikinase
9	LOC102601655	1.57	0.0307685	SKP1like protein 1B	SKP1like protein 1B
10	LOC102601108	1.64	0.0116236	Protein TIFY 10b {ECO:0000305}	Protein TIFY 10b {ECO:0000305}
11	LOC102578245	1.82	0.0163618	Universal stress protein PHOS32 {ECO:0000303|PubMed:12644671}	Universal stress protein PHOS34 {ECO:0000303|PubMed:12644671}
12	LOC102586625	1.95	0.0181593	Protein DETOXIFICATION 35 {ECO:0000303|PubMed:11739388}	Protein DETOXIFICATION 35 {ECO:0000303|PubMed:11739388}
13	LOC102604838	-2	0.0203228	Vtype ATP synthase subunit I	Retrovirusrelated Pol polyprotein from transposon RE1
14	LOC102588395	-2.06	0.0226153	Proline dehydrogenase 1, mitochondrial	Proline dehydrogenase 1, mitochondrial
15	LOC102585163	-2.26	0.00445829	Cytochrome P450 94B3 {ECO:0000305}	Cytochrome P450 94B3 {ECO:0000305}
16	LOC107062354	-2.6	0.00445829	Uridine 5'monophosphate synthase
17	LOC102589278	-2.74	0.00765441	Miraculin	Miraculin
18	LOC102581752	-2.87	0.0244352	Putative late blight resistance protein homolog R1B23	Putative late blight resistance protein homolog R1B23
19	LOC102602046	-3.17	0.0181593	4,5DOPA dioxygenase extradiol	4,5DOPA dioxygenase extradiol
20	LOC102602308	-5.6	0.00390525	Hyoscyamine 6dioxygenase
21	LOC102601303	-6.37	0.00390525	Cellulose synthaselike protein G1	Cellulose synthaselike protein G2
