# Supplementary material for: Transcriptomic and proteomic data provide new insights into cold-treated potato tubers with T- and D-type cytoplasm
Source: Planta. 2022 Apr 5;255(5):97. doi: 10.1007/s00425-022-03879-2 (PMC8983635; doi:10.1007/s00425-022-03879-2)
Supplement: Supplementary file 5 — Supplementary file5 (XLSX 31 KB) [file 425_2022_3879_MOESM5_ESM.xlsx]

## Sheet: Arkusz1
Supplementary Table S4. All significant GO terms recognized in comparison of B4 vs. A4 (population T) and F4 vs. E4 (population D)
	Classification	GO ID	GO Term	Gene number	In Term [%]	Number of all significant genes	GO down-regulated genes	GO up-regulated genes	Locus of down-regulated genes	Locus up-regulated genes
					B4 vs. A4
	BP	GO:0070887	cellular response to chemical stimulus	9	14.2857	63	4	5	LOC102577542 | LOC102589396 | LOC102596508 | LOC102602628	LOC102585755 | LOC102586420 | LOC102586786 | LOC102601547 | LOC102605338
	BP	GO:0071310	cellular response to organic substance	7	11.1111	63	2	5	LOC102577542 | LOC102602628	LOC102585755 | LOC102586420 | LOC102586786 | LOC102601547 | LOC102605338
	BP	GO:0055114	oxidation-reduction process	6	9.52381	63	5	1	LOC102577463 | LOC102577542 | LOC102583050 | LOC102602963 | LOC102603811	LOC102593728
	BP	GO:0001101	response to acid chemical	6	9.52381	63	4	2	LOC102577542 | LOC102596508 | LOC102599091 | LOC102602963	LOC102585755 | LOC102586786
	BP	GO:0009409	response to cold	5	7.93651	63	1	4	LOC102596508	LOC102577806 | LOC102585755 | LOC102586786 | LOC102594756
	BP	GO:0010035	response to inorganic substance	5	7.93651	63	4	1	LOC102577542 | LOC102589396 | LOC102596508 | LOC102602963	LOC102585755
	BP	GO:0009408	response to heat	4	6.34921	63	2	2	LOC102589396 | LOC102596508	LOC102585755 | LOC102586786
	BP	GO:0050832	defense response to fungus	4	6.34921	63	0	4		LOC102594756 | LOC102601547 | LOC102605338 | LOC107062125
	BP	GO:0009644	response to high light intensity	3	4.7619	63	3	0	LOC102596508 | LOC102602963 | LOC102603811
	BP	GO:0019760	glucosinolate metabolic process	3	4.7619	63	0	3		LOC102585755 | LOC102601547 | LOC102605338
	BP	GO:0000302	response to reactive oxygen species	3	4.7619	63	3	0	LOC102577542 | LOC102589396 | LOC102596508
	BP	GO:0071369	cellular response to ethylene stimulus	3	4.7619	63	0	3		LOC102586420 | LOC102601547 | LOC102605338
	BP	GO:0000160	phosphorelay signal transduction system	3	4.7619	63	0	3		LOC102586420 | LOC102601547 | LOC102605338
	BP	GO:0009873	ethylene-activated signaling pathway	3	4.7619	63	0	3		LOC102586420 | LOC102601547 | LOC102605338
	BP	GO:0009723	response to ethylene	3	4.7619	63	0	3		LOC102586420 | LOC102601547 | LOC102605338
	BP	GO:0001666	response to hypoxia	3	4.7619	63	3	0	LOC102589396 | LOC102596508 | LOC102602628
	BP	GO:0071456	cellular response to hypoxia	3	4.7619	63	3	0	LOC102589396 | LOC102596508 | LOC102602628
	BP	GO:0034050	host programmed cell death induced by symbiont	3	4.7619	63	2	1	LOC102589432 | LOC102590753	LOC102594756
	BP	GO:0070482	response to oxygen levels	3	4.7619	63	3	0	LOC102589396 | LOC102596508 | LOC102602628
	BP	GO:0036293	response to decreased oxygen levels	3	4.7619	63	3	0	LOC102589396 | LOC102596508 | LOC102602628
	BP	GO:0036294	cellular response to decreased oxygen levels	3	4.7619	63	3	0	LOC102589396 | LOC102596508 | LOC102602628
	BP	GO:0071453	cellular response to oxygen levels	3	4.7619	63	3	0	LOC102589396 | LOC102596508 | LOC102602628
	BP	GO:0009626	plant-type hypersensitive response	3	4.7619	63	2	1	LOC102589432 | LOC102590753	LOC102594756
	BP	GO:0019747	regulation of isoprenoid metabolic process	2	3.1746	63	0	2		LOC102585755 | LOC102586786
	BP	GO:0043455	regulation of secondary metabolic process	2	3.1746	63	0	2		LOC102585755 | LOC102586786
	BP	GO:0009767	photosynthetic electron transport chain	2	3.1746	63	2	0	LOC102602963 | LOC102603811
	BP	GO:0032103	positive regulation of response to external stimulus	2	3.1746	63	1	1	LOC102601889	LOC102586786
	BP	GO:0022900	electron transport chain	2	3.1746	63	2	0	LOC102602963 | LOC102603811
	BP	GO:0010565	regulation of cellular ketone metabolic process	2	3.1746	63	0	2		LOC102585755 | LOC102586786
	MF	GO:0016491	oxidoreductase activity	11	17.4603	63	7	4	ADH1 | LOC102577463 | LOC102577542 | LOC102583050 | LOC102596598 | LOC102599091 | LOC102602963	LOC102581894 | LOC102585588 | LOC102593728 | LOC102600563
	MF	GO:0046914	transition metal ion binding	9	14.2857	63	5	4	ADH1 | LOC102595383 | LOC102599091 | LOC102602628 | LOC102603811	LOC102581894 | LOC102585588 | LOC102592421 | LOC102600563
	MF	GO:0004867	serine-type endopeptidase inhibitor activity	3	4.7619	63	3	0	LOC102581269 | LOC102604256 | LOC102604582
	MF	GO:0045735	nutrient reservoir activity	3	4.7619	63	3	0	LOC102596508 | LOC102601381 | LOC102605260
	MF	GO:0005507	copper ion binding	3	4.7619	63	0	3		LOC102581894 | LOC102585588 | LOC102600563
	MF	GO:0051213	dioxygenase activity	3	4.7619	63	2	1	LOC102577463 | LOC102577542	LOC102593728
	MF	GO:0031418	L-ascorbic acid binding	2	3.1746	63	2	0	LOC102577463 | LOC102577542
	MF	GO:0016722	oxidoreductase activity, oxidizing metal ions	2	3.1746	63	0	2		LOC102581894 | LOC102600563
	MF	GO:0015085	calcium ion transmembrane transporter activity	2	3.1746	63	0	2		LOC102600693 | LOC107058116
	MF	GO:0048029	monosaccharide binding	2	3.1746	63	2	0	LOC102577463 | LOC102577542
	CC	GO:0005576	extracellular region	10	15.873	63	2	8	LOC102586248 | LOC102599091	LOC102581894 | LOC102585588 | LOC102592421 | LOC102594756 | LOC102598743 | LOC102600563 | LOC102601260 | LOC107062125
	CC	GO:0005773	vacuole	8	12.6984	63	6	2	LOC102586828 | LOC102596508 | LOC102601381 | LOC102604256 | LOC102604582 | LOC102605260	LOC102581894 | LOC102590290
	CC	GO:0044434	chloroplast part	8	12.6984	63	3	5	LOC102596508 | LOC102602963 | LOC102603811	LOC102577806 | LOC102590290 | LOC102594756 | LOC102600881 | LOC107062125
	CC	GO:0044435	plastid part	8	12.6984	63	3	5	LOC102596508 | LOC102602963 | LOC102603811	LOC102577806 | LOC102590290 | LOC102594756 | LOC102600881 | LOC107062125
	CC	GO:0009506	plasmodesma	7	11.1111	63	1	6	LOC102596508	LOC102581894 | LOC102585650 | LOC102590290 | LOC102594756 | LOC102598743 | LOC107062125
	CC	GO:0055044	symplast	7	11.1111	63	1	6	LOC102596508	LOC102581894 | LOC102585650 | LOC102590290 | LOC102594756 | LOC102598743 | LOC107062125
	CC	GO:0005911	cell-cell junction	7	11.1111	63	1	6	LOC102596508	LOC102581894 | LOC102585650 | LOC102590290 | LOC102594756 | LOC102598743 | LOC107062125
	CC	GO:0030054	cell junction	7	11.1111	63	1	6	LOC102596508	LOC102581894 | LOC102585650 | LOC102590290 | LOC102594756 | LOC102598743 | LOC107062125
	CC	GO:0009505	plant-type cell wall	3	4.7619	63	0	3		LOC102581894 | LOC102585650 | LOC102598743
					F4 vs. E4
	BP	GO:0044281	small molecule metabolic process	6	28.5714	21	4	2	LOC102585163 | LOC102588395 | LOC102589140 | LOC107062354	LOC102596122 | LOC102604056
	BP	GO:0042221	response to chemical	6	28.5714	21	4	2	LOC102578245 | LOC102586625 | LOC102588395 | LOC102601655	LOC102585245 | LOC102591018
	BP	GO:0019752	carboxylic acid metabolic process	5	23.8095	21	3	2	LOC102585163 | LOC102588395 | LOC102589140	LOC102596122 | LOC102604056
	BP	GO:0043436	oxoacid metabolic process	5	23.8095	21	3	2	LOC102585163 | LOC102588395 | LOC102589140	LOC102596122 | LOC102604056
	BP	GO:0006082	organic acid metabolic process	5	23.8095	21	3	2	LOC102585163 | LOC102588395 | LOC102589140	LOC102596122 | LOC102604056
	BP	GO:0032787	monocarboxylic acid metabolic process	4	19.0476	21	2	2	LOC102585163 | LOC102589140	LOC102596122 | LOC102604056
	BP	GO:0070887	cellular response to chemical stimulus	4	19.0476	21	2	2	LOC102588395 | LOC102601655	LOC102585245 | LOC102591018
	BP	GO:0055114	oxidation-reduction process	4	19.0476	21	2	2	LOC102585163 | LOC102602046	LOC102596122 | LOC102604056
	BP	GO:0071495	cellular response to endogenous stimulus	3	14.2857	21	1	2	LOC102601655	LOC102585245 | LOC102591018
	BP	GO:0009755	hormone-mediated signaling pathway	3	14.2857	21	1	2	LOC102601655	LOC102585245 | LOC102591018
	BP	GO:0032870	cellular response to hormone stimulus	3	14.2857	21	1	2	LOC102601655	LOC102585245 | LOC102591018
	BP	GO:1901657	glycosyl compound metabolic process	2	9.52381	21	1	1	LOC107062354	LOC102604056
	MF	GO:0051213	dioxygenase activity	3	14.2857	21	2	1	LOC102602046 | LOC102602308	LOC102596122
	MF	GO:0005506	iron ion binding	3	14.2857	21	2	1	LOC102585163 | LOC102602046	LOC102604056
	MF	GO:0016705	oxidoreductase activity, acting on paired donors, with incorporation or reduction of molecular oxygen	3	14.2857	21	2	1	LOC102585163 | LOC102602308	LOC102604056
	MF	GO:0016701	oxidoreductase activity, acting on single donors with incorporation of molecular oxygen	2	9.52381	21	1	1	LOC102602046	LOC102596122
