# Supplementary material for: Transcriptomic and proteomic data provide new insights into cold-treated potato tubers with T- and D-type cytoplasm
Source: Planta. 2022 Apr 5;255(5):97. doi: 10.1007/s00425-022-03879-2 (PMC8983635; doi:10.1007/s00425-022-03879-2)
Supplement: Supplementary file 7 — Supplementary file7 (XLSX 22 KB) [file 425_2022_3879_MOESM7_ESM.xlsx]

## Sheet: Arkusz1
Supplementary Table S6. List of DEPs in additional cellular compartments recognized in the mitochondrial fraction isolated from cold-stored tubers
possessing the T – and D – type cytoplasm using a cut-off of fold change ≥2 and ≤ 0.5.
Accession numbera	Protein description	Fold changeb	q-value	#c
T -type cytoplasm		B4/A4
M1D4V9	Metallocarboxypeptidase inhibitor	31.9	0.00006	3
Q41480	Aspartic protease inhibitor 1	24.47	0.00213	3
P58519	Aspartic protease inhibitor 5	24.47	0.00213	3
Q41448	Aspartic protease inhibitor 7	24.47	0.00213	3
Q43645	Aspartic protease inhibitor 4	16.85	0.00006	10
M1AJZ4	Vacuolar ATP synthase subunit F	11.77	0.01689	9
M1AJZ7	V-type proton ATPase subunit F	11.77	0.01689	9
M1D357	Vacuolar sorting receptor protein PV72	10.96	0.02407	15
M1CTV1*	ATP synthase subunit d	10.56	0.00006	21
M1CQG4	V-type proton ATPase subunit	10.53	0.00021	22
M1BMR6	Catechol oxidase	10.15	0.00006	24
M0ZIY3	CAPIP2	9.61	0.00675	5
M1C2Y7, M1C2Y4, M1C2Y5	Protein kinase	9.48	0.01709	9
M1A554	Vacuolar proton ATPase subunit E	9.36	0.00127	7
M1BUH3	Elicitor-inducible protein EIG-J7	9.13	0.00058	11
M1CII0, M1CTC4	V-ATPase 69 kDa subunit	8.23	0.00006	87
Q3HVP1, M0ZWQ0	V-type proton ATPase proteolipid subunit	8.04	0.00256	9
M0ZGB8*	Reticulon-like protein	7.8	0.04325	4
M1BK48*	Aspartic protease	7.59	0.00006	21
M1AAI2*	Tonoplast intrinsic protein	7.54	0.00303	17
O24381	Plastidic ATP/ADP-transporter	7.38	0.00006	19
M1CSJ6	ADP.ATP carrier protein	7.38	0.00006	19
M1C5E6	60S acidic ribosomal protein P0	6.57	0.04322	5
M1D2B9, M1D2C1	AGO1-1	6.43	0.01341	17
M1CZK7	Sorting and assembly machinery (Sam50) protein	6.37	0.00006	37
M1ASA7, M1ASA2	Vacuolar ATP synthase subunit h	6.35	0.00021	22
M1ASA5	V-type proton ATPase subunit H	6.35	0.00021	22
O24383, O24384	Cysteine protease inhibitors (Fragment)	6.29	0.00048	17
M0ZKH6, M0ZKH7	Glucose-6-phosphate/phosphate translocator 1	6.26	0.00006	26
Q84Y17	Glucose-6-phosphate/phosphate translocator 2	6.26	0.00006	26
P37831, O22507, O22508	Linoleate 9S-lipoxygenase 1	5.9	0.00021	17
M0ZIM6, M0ZIM4, M0ZIM5	Sugar transporter	5.81	0.03133	7
Q41489, J7EQ13, Q43652, P01080, Q41488, Q41435	Proteinase inhibitor 2	5.72	0.03196	6
M1DPV0	Acid phosphatase 1	5.62	0.02113	19
M1BD66, M1BD67, M1BD68	Stem 28 kDa glycoprotein	5.62	0.02113	19
M1B4H5	Calnexin	5.6	0.00006	44
P62981*	Ubiquitin-40S ribosomal protein S27a	5.29	0.00011	16
M1BYD8	ACL062Cp	5.29	0.00011	16
M1ASG4*	NEDD8 RUB2	5.29	0.00011	16
M1C0Q9*, M1B5C2*, M1APA4*, M1B5C3*, M0ZXL4*, M1DHJ4*, M1B5C1*, M1C0R2*	Polyubiquitin	5.29	0.00011	16
O04829*, M1A024*, M1A5A2*, M1AWG5*	Ubiquitin	5.29	0.00011	16
M1BQM9, Q2XTC2, M1AED5	Elongation factor 1-alpha	5.27	0.00006	40
Q38JI9	GTP-binding protein	5.27	0.02849	9
M1ADJ8, M0ZSL2, M1D0T5	H(+)-exporting diphosphatase	5.13	0.00006	20
M1BUH4	Elicitor-inducible protein EIG-J7	4.96	0.01879	13
M1AKE5	Aspartic protease inhibitor 5	4.95	0.00862	8
P17979, P58521, P16348	Aspartic protease inhibitors	4.95	0.00862	8
M1AKE4	Kunitz-type proteinase inhibitor	4.92	0.00006	22
P58514, Q41484, Q41433, P30941	Serine protease inhibitors	4.92	0.00006	22
M1AN26	Miraculin	4.73	0.03095	10
O24379, Q41238, Q43190, Q43191	Linoleate 9S-lipoxygenase 2	4.66	0.00015	22
M1CAZ1, M1AQS2, M1AQS1	Lipoxygenase	4.66	0.00015	22
M1B7W9	Uncharacterized protein	4.57	0.00443	16
M1AM98*	Hexose transporter	4.54	0.03187	28
M1CEI4, Q3HVM8, M1B1W6, P51824, Q38HU6	ADP-ribosylation factors	4.24	0.01327	12
M1CAJ2	101 kDa heat shock protein	4.19	0.02735	28
Q2V994	V-type proton ATPase subunit G	4.15	0.00189	16
M0ZNM0, M0ZNL9	Calcium ion binding protein	4.13	0.01618	7
M0ZJT7	Hydroxyproline-rich glycoprotein family protein	4.12	0.00006	61
P07745, P15476, P15477, Q2MY54, P11768, Q2MY42, Q3YJT3, Q2MY45, Q2MY41, Q2MY40, Q2MY37, Q2MY36	Patatin	4.11	0.00006	26
Q2MY52*	Patatin group M-2	4.11	0.00006	26
Q42502*	Patatin-2-Kuras 3	4.11	0.00006	26
M1D7J7	Malic enzyme	4.06	0.00376	18
M1BTA3, M1BTA4	Uncharacterized protein	4.01	0.03562	14
M1B3I7	Wound/stress protein	3.91	0.00104	14
M1BTS7	177 protein	3.83	0.03816	5
M1BX08	ALOG domain-containing protein	3.83	0.03816	5
M1B7H6	Aspartic protease	3.8	0.00006	41
M1CW45	Catechol oxidase	3.57	0.00071	28
Q06355	Catechol oxidase B. chloroplastic (Fragment)	3.57	0.00071	28
M0ZWD8	Pre-pro-cysteine proteinase	3.55	0.01596	14
M1AKX9	Pom14 protein	3.53	0.00006	32
M0ZW54	Ascorbate peroxidase	3.49	0.03104	12
M1BGS9	4-coumarate--CoA ligase	3.47	0.01689	35
M1CW28	Uncharacterized protein	3.31	0.03939	25
P23509	Glucose-1-phosphate adenylyltransferase small subunit	3.3	0.00983	15
M1D2H9	Glucose-1-phosphate adenylyltransferase	3.3	0.00983	15
M1AUM3	Cellulose synthase	3.27	0.03892	11
M0ZSL7	Protein disulfide-isomerase	3.21	0.00841	20
M0ZHU8, M1B9C1	Histone H4	2.96	0.00074	20
M0ZKR0, M1D553	DEAD-box ATP-dependent RNA helicase	2.95	0.0085	22
M1D2H8, M1AD06, M1BWS2	Small GTPase Rab2	2.94	0.03571	9
M1A8I6	Ci21A protein	2.92	0.02309	15
M1CUL2	Ferritin	2.55	0.04655	14
M0ZSD6, M1ARI7, M1ARI6	Phosphopyruvate hydratase	2.48	0.02233	23
M1AUM4	Uro-adherence factor A	2.34	0.0133	53
M1CJD7	Vacuolar proton pump subunit B	2.23	0.0316	7
M0ZJ17	Protein disulfide-isomerase	2.1	0.04502	20
M1CAP4, M1BVW6, M1CAP5	Lipoxygenase	2.01	0.01499	19
M1C4Z6, M1C4Z7	Phenylalanyl-tRNA synthetase	0.41	0.0274	16
M0ZII5	Hydrogen peroxide-induced 1	0.35	0.00502	10
D5ILC3, M1A4Y8, M1A4Y9	Nucleoside diphosphate kinase	0.31	0.00033	16
M1C5S9	Acyltransferase	0.27	0.02359	11
M1CD56	Exoenzymes regulatory protein aepA	0.18	0.0222	2
D-type cytoplasm		F4/E4
M0ZIY3	CAPIP2	39.96	0.01099	5
M1BMK7	Elicitor-inducible protein EIG-J7	37.24	0.01272	6
M1D4V9	Metallocarboxypeptidase inhibitor	35.27	0.01033	3
Q3HVP1, M0ZWQ0	V-type proton ATPase proteolipid subunit	32.85	0.0008	9
M1ADJ8, M0ZSL2, M1D0T5	H(+)-exporting diphosphatase	26.52	0.00004	22
M0ZIM6, M0ZIM5, M0ZIM4	Sugar transporter	26.26	0.04637	6
M1BQM9, Q2XTC2, M1AED5	Elongation factor 1-alpha	24.97	0.00004	44
M1AKE4	Kunitz-type proteinase inhibitor	24.51	0.01864	4
P58514	Serine protease inhibitor 1	24.51	0.01864	4
M1AHQ0. M1B9J7	Histone H2A	22.34	0.01531	6
M1ASA5	V-type proton ATPase subunit H	18.87	0.00093	23
M1ASA7, M1ASA2	Vacuolar ATP synthase subunit h	18.87	0.00093	23
M0ZKH6, M0ZKH7	Glucose-6-phosphate/phosphate translocator 1	17.85	0.0012	26
Q84Y17	Glucose-6-phosphate/phosphate translocator 2	17.85	0.0012	26
M1B4H5	Calnexin	17.19	0.00004	45
M0ZHU8. M1B9C1	Histone H4	15.54	0.00004	21
M1CTV1	ATP synthase subunit d	15.26	0.00004	23
M1CII0, M1CTC4	V-ATPase 69 kDa subunit	14.95	0.00004	89
M1BUH3*	Elicitor-inducible protein EIG-J7	14.83	0.01275	11
M1A554	Vacuolar proton ATPase subunit E	14.28	0.03346	8
M1B3I7	Wound/stress protein	14.28	0.00008	17
M1DPV0	Acid phosphatase 1	14.21	0.00482	21
M1BD66, M1BD67, M1BD68	Stem 28 kDa glycoprotein	14.21	0.00482	21
M1BUH4	Elicitor-inducible protein EIG-J7	14.15	0.04609	15
Q38JI9	GTP-binding protein	13.73	0.00946	9
M1CW28	Uncharacterized protein	13.7	0.00058	29
M0ZJT7	Hydroxyproline-rich glycoprotein family protein	13.64	0.00004	69
M1B4B8. M1B4B9	Calcineurin	13.22	0.02794	9
M0ZV38, M0ZV40	Vacuolar proton pump subunit B	11.34	0.01752	13
M1CQG4	V-type proton ATPase subunit	10.76	0.00265	25
M1AM98*	Hexose transporter	9.7	0.00785	33
M0ZJ17	Protein disulfide-isomerase	9.45	0.00154	23
P62981*	Ubiquitin-40S ribosomal protein S27a	9.24	0.00887	19
M1BYD8	ACL062Cp	9.24	0.00887	19
M1ASG4*	NEDD8 RUB2	9.24	0.00887	19
M1C0Q9*, M1B5C2*, M1APA4*, M1B5C3*, M0ZXL4*, M1DHJ4*, M1B5C1*, M1C0R2*	Polyubiquitin	9.24	0.00887	19
O04829*, M1A024*, M1A5A2*, M1AWG5*	Ubiquitin	9.24	0.00887	19
M1BVW6	Lipoxygenase	8.64	0.00986	19
P07745, P15476, P15477, Q2MY54, P11768, Q2MY52, Q3YJT3, Q2MY42, Q2MY45, Q2MY41, Q2MY40, Q2MY37, Q2MY36	Patatin	8.61	0.00277	27
Q42502*	Patatin-2-Kuras 3	8.61	0.00277	27
Q8LK04	Glyceraldehyde-3-phosphate dehydrogenase	8.43	0.04526	12
M1BMR6	Catechol oxidase	7.75	0.00036	26
M1AJZ4	Vacuolar ATP synthase subunit F	7.1	0.04816	9
M1AJZ7	V-type proton ATPase subunit F	7.1	0.04816	9
M1CAZ1, M1AQS2, M1AQS1, M1CAP4, M1CAP5	Lipoxygenase	6.97	0.01033	20
O24379, Q41238, Q43190, Q43191	Linoleate 9S-lipoxygenase	6.97	0.01033	20
M0ZSL7	Protein disulfide-isomerase	6.53	0.00053	22
M1B7H6	Aspartic protease	6.29	0.00004	44
M1A8I6	Ci21A protein	6.16	0.00468	15
Q2V994	V-type proton ATPase subunit G	6.05	0.00995	16
M1CCW0, Q9AVQ1	Divinyl ether synthase	5.48	0.00036	36
M1BHF1	Protein disulfide-isomerase	5.35	0.00018	28
M0ZYC1	Protein disulfide-isomerase	4.85	0.00031	29
M1AAI2*	Tonoplast intrinsic protein	4.64	0.02189	22
M1CW45, Q06355	Catechol oxidase B (Fragment)	4.36	0.03699	28
M1ANJ7	Assimilatory sulfite reductase (ferredoxin)	4.31	0.01743	22
M1AKX9	Pom14 protein	3.8	0.00347	31
M1CSR8	Peptidyl-prolyl cis-trans isomerase	0.43	0.01033	27
P29696	3-isopropylmalate dehydrogenase	0.32	0.00094	43
M1CD67*	Gamma aminobutyrate transaminase isoform2	0.28	0.00827	46
M1CCV4. M1CCV5	RNA-binding glycine-rich protein	0.22	0.00123	22
M1CVH4, P49284, P55312	Catalase	0.22	0.00004	76
M1CSH0*	Small heat-shock protein	0.19	0.00038	38
M0ZY90	Aldehyde dehydrogenase (NAD+)	0.13	0.00004	41
D5ILC3. M1A4Y8. M1A4Y9	Nucleoside diphosphate kinase	0.12	0.00176	16
M1BFP9, M1BFP7	Aldehyde dehydrogenase	0.11	0.00004	64
M1CPL4, M1CPL5	Short chain alcohol dehydrogenase	0.1	0.03699	16
M1BAC2	RNA binding protein	0.07	0.00305	13
aAccession number according to Universal Protein Resource database (uniprot.org); UniProtUsing
bFold change is expressed as relative abundance of proteins in ratios B4/A4 and F4/E4 (q ≤ 0.05)
cNumber of peptides matched to predicted protein sequence.
*post-translational modifications of peptides (phosphorylation and/or ubiquitination and/or not oxidation)
